# Supplementary material for: A Tear Metabolomic Profile Showing Increased Ornithine Decarboxylase Activity and Spermine Synthesis in Thyroid-Associated Orbitopathy
Source: J Clin Med. 2022 Jan 13;11(2):404. doi: 10.3390/jcm11020404 (PMC8779711; doi:10.3390/jcm11020404)
Supplement: Supplementary file 1 [file jcm-11-00404-s001.zip]

Archive with 1 entries (1 files):
- jcm-1519860-supplementary.xlsx
