# Supplementary material for: A Tear Metabolomic Profile Showing Increased Ornithine Decarboxylase Activity and Spermine Synthesis in Thyroid-Associated Orbitopathy
Source: J Clin Med. 2022 Jan 13;11(2):404. doi: 10.3390/jcm11020404 (PMC8779711; doi:10.3390/jcm11020404)
Supplement: Supplementary file 1 [file jcm-11-00404-s001.zip › jcm-1519860-supplementary.xlsx]

## Sheet: Raw data 
Supplementary Table S1: Raw data of metabolites concentration (μM/L) in active and inactive Graves' ophthalmopathy.
Sample	Group	C0	C2	C3	C4	C5	Ala	Arg	Asn	Asp	Cit	Gln	Glu	Gly	His	Ile	Leu	Lys	Orn	Phe	Pro	Ser	Thr	Trp	Tyr	Val	Ac-Orn	Carnosine	Creatinine	Histamine	Putrescine	Spermine	t4-OH-Pro	Taurine	total DMA	lysoPC a C16:0	lysoPC a C18:0	lysoPC a C18:1	lysoPC a C18:2	SM C16:0	SM C18:0	SM C18:1	SM C24:1	SM C26:0	H1
1	Active	0.983	0.407	0.215	0.056	0.53	16.8	2.66	1.23	3.01	0.492	11.3	7.64	9.28	3.28	1.99	2.94	0.553	2.35	0	2.51	16.2	5.44	1.27	1.53	3.76	0.292	0.111	12.6	0.426	0.115	0.295	0.359	32.3	0	2.19	0.925	0.545	0.333	0.537	0.057	0.027	0.087	0.01	77.5
2	Active	1.17	0.247	0.076	0.053	0.266	13.9	6.82	1.18	1.86	2.1	6.27	3.98	15.2	5.21	2.54	3.2	0.849	1.31	0.285	1.56	16.5	5.19	1.64	2.17	3.52	0.611	0	3.52	0.426	0.1	0.276	0.204	23	0.407	1.44	0.447	0.488	0.111	0.186	0.027	0.011	0.025	0	31.8
3	Active	3.76	1.19	0.434	0.064	0.357	29.4	5.4	1.78	4.53	0.919	37.4	15.4	20.4	4.78	2.95	4.68	1.69	2.37	1.17	6.43	21.5	8.78	1.64	2.49	7.69	0.49	0	7.7	0	0.182	0.499	0.917	147	0.414	0.698	0.319	0.36	0.129	0.564	0.096	0.011	0.155	0.029	89.7
4	Active	3.53	1.33	0.227	0.068	0.436	28.9	2.84	2.12	5.86	0.183	39.5	22.9	23.4	3.68	1.84	4.23	1.53	2.33	0.965	4.96	17.9	8.15	1.8	2.1	5.13	0.358	0	7.07	0	0.286	0.378	0.529	220	0.421	2.07	0.649	0.794	0.237	1.05	0.156	0.008	0.155	0.056	80.5
5	Active	1.39	0.253	0.066	0.031	0.159	11.6	1.94	0.8	2.28	0.789	7.65	5.26	5.42	2.12	1.26	1.78	0	0.71	0	0.938	7.15	3.23	0.533	1.16	1.27	0.214	0	3.23	0.423	0.117	0.234	0.313	48.7	0.401	4.38	0.849	0.62	0.139	0.102	0.027	0.003	0.026	0.01	51.6
6	Active	3.38	1.3	0.742	0.125	0.85	39.2	4.53	1.86	3.82	1.24	35.9	11.9	19.9	4.17	3.7	7.21	2.4	2.04	2.8	15.7	15.8	7.73	1.82	3.7	10.9	0.389	0	6.52	0.423	0.387	0.567	0.709	136	0.414	2.81	0.78	0.826	0.367	1.04	0.121	0.029	0.222	0.034	190
7	Active	1.64	0.471	0.149	0.037	0.256	11.9	0.973	1.14	2.54	0	13.3	9.78	7.18	1.19	1.27	1.76	0	0.81	0	1.2	5.59	3.54	0.37	1.06	1.44	0.123	0.149	5.29	0	0.11	0.236	0.411	84.9	0	0.376	0.228	0.255	0.085	0.202	0.043	0.002	0.084	0.024	35.4
8	Active	1.59	0.238	0.103	0.034	0.204	4.79	0.544	0.423	1.53	0	4.1	2.38	0.209	0.659	0.604	1.12	0	0.258	0	0	1.78	1.56	0.169	0.659	0.204	0.101	0	4.01	0	0.053	0.264	0.291	40	0	2.62	0.535	0.644	0.126	0.135	0.014	0.002	0.026	0.003	41
9	Active	1.69	0.434	0.126	0.037	0.166	9.3	0.981	0.777	1.59	0	13.7	3.19	5.43	1.05	0.974	1.86	0	0.438	0	1.44	3.53	2.58	0.333	1.07	1.75	0.162	0	6.83	0	0.088	0.331	0.307	46.8	0.398	0.454	0.247	0.18	0.086	0.138	0.019	0.003	0.026	0.004	58.5
10	Active	1.65	0.42	0.119	0.03	0.067	9.14	1.04	0.948	2.2	0	13.1	6.35	7.28	1.09	1.02	2.18	0	0.528	0	1.55	5.73	3.12	0.62	1.22	1.32	0.149	0	5.71	0.422	0.109	0.402	0.305	85.5	0	0.931	0.341	0.428	0.118	0.339	0.034	0.009	0.065	0.013	41.1
11	Active	0.759	0.088	0.066	0.032	0.087	4.62	0.575	0.712	1.48	0	5.07	2.64	0.644	0.639	0.644	1.11	0	0.449	0	0.009	2.36	1.69	0.125	0.708	0.016	0.101	0	1.73	0	0.058	0.213	0.23	20	0	0.599	0.283	0.369	0.146	0.104	0.015	0.011	0.028	0.011	198
12	Active	1.02	0.116	0.06	0.023	0.147	6.02	1.62	0.741	2.12	0.234	4.05	2.79	4.17	1.63	1.1	1.34	0	0.86	0	0.609	5.97	2.64	0.397	0.915	0.654	0.191	0	2.88	0.425	0.09	0.213	0.233	13.5	0	10.1	1.61	1.83	0.26	0.218	0.039	0.002	0.102	0.006	27.3
13	Active	4.26	2	0.48	0.118	0.572	41	7.1	3.05	6.44	2.26	51.8	27.4	38.6	8.63	4.84	9.47	5.48	7.46	3.75	12.4	34.8	13.6	3.83	4.83	13.6	0.591	0.104	9.88	0.432	0.572	0.465	0.827	211	0.434	0.863	0.494	0.692	0.235	1.17	0.206	0.026	0.268	0.059	103
14	Active	1.13	0.248	0.115	0.051	0.318	7.78	1.01	0.908	2.29	0	6.07	4.46	5.13	1.22	0.829	1.36	0	1.02	0	0.094	6.39	2.21	0.331	0.866	0.432	0.157	0	2.62	0.422	0.057	0.205	0.301	23.4	0.397	2.1	0.566	0.616	0.102	0.143	0.032	0	0.036	0.008	35.8
15	Active	2.26	0.929	0.394	0.145	0.405	27.9	2.48	1.09	4.82	0.878	30.6	20.8	22.9	2.65	2.44	4.64	1.36	1.57	0.955	4.83	10.6	5.52	1.25	2.11	7.86	0.33	0.076	9.45	0.425	0.501	0.548	0.669	147	0.407	0.906	0.409	0.486	0.189	0.452	0.057	0.013	0.091	0.032	70.6
16	Active	2.18	1.01	0.198	0.08	0.33	30.5	4	1.71	5.12	1.95	38.6	23.6	20.4	3.58	2.67	5.01	1.16	2.48	1.08	5.85	16.8	8.09	1.83	2.63	6.77	0.473	0	7.11	0	0.609	0.664	0.505	148	0.413	1.65	0.497	0.792	0.293	1.05	0.115	0.015	0.18	0.091	61.2
17	Active	1.21	0.457	0.122	0.034	0.133	10.7	1.52	0.88	4.19	0	15	8.26	7.45	1.34	1.15	2.15	0	0.925	0	2.13	4.95	3.42	0.563	1.39	1.84	0.23	0	4.24	0.423	0.103	0.238	0.193	69.3	0.398	0.723	0.272	0.294	0.099	0.182	0.034	0.006	0.038	0.019	41
18	Active	1.23	0.243	0.124	0.03	0.116	12.7	3.59	1.84	3.37	2.2	10.4	9.34	12.8	4.66	2.16	3.04	0.491	2.48	0	3	19.3	5.74	1.42	2.21	3.21	0.317	0.176	3.99	0.424	0.112	0.223	0.412	62.3	0.404	1.27	0.395	0.493	0.123	0.194	0.027	0.008	0.064	0	24.3
19	Active	3.14	1.15	0.491	0.061	0.299	23.7	3.2	1.54	3.79	0.393	37.8	11.1	21.3	2.58	3.05	5.09	2.11	2.26	1.74	6.36	12.9	5.41	1.51	2.91	6.88	0.277	0.647	7.31	0.422	0.534	0.521	0.729	184	0.411	2.66	0.791	0.942	0.215	0.754	0.094	0.011	0.17	0.016	296
20	Active	2.41	1.24	0.386	0.072	0.353	33.8	4.74	2.85	5.18	0.878	35.7	16.7	23.4	4.31	3.32	7.16	2.76	1.88	2.96	10.4	15.1	9.12	2.47	2.97	8.58	0.494	0.097	11.5	0.423	0.144	0.534	0.846	188	0.409	0.99	0.418	0.515	0.198	0.784	0.103	0.021	0.156	0.022	138
21	Active	1.41	0.228	0.087	0.022	0.13	8.38	1.65	0.707	2.3	0.151	7.08	2.69	6.24	2.15	1.54	2.13	0	1.91	0	3.51	8.83	3.37	0.513	1.2	1.52	0.177	0.135	6.81	0.427	0.072	0.238	0.5	25.1	0.399	5.57	0.923	1.07	0.171	0.199	0.029	0.005	0.042	0.003	49.1
1	Inactive	1.23	0.338	0.106	0.028	0.182	7.14	1.81	0.541	1.42	0	7.29	3.11	4.7	1.53	1.07	1.34	0	1.2	0	0.407	7.05	2.59	0.734	1.06	0.891	0.179	0	4.29	0.424	0.065	0.22	0.261	31.7	0	2.18	0.684	0.733	0.169	0.151	0.025	0.004	0.032	0.004	0
2	Inactive	0.934	0.206	0.08	0.025	0.154	9.09	2.44	0.832	1.59	0.565	6.66	2.51	6.6	2.53	1.6	1.65	0	1.6	0	1.65	12.7	3.8	0.605	1.2	1.91	0.261	0	4.35	0.423	0.05	0.217	0.247	20.2	0.4	4.43	0.874	1.06	0.177	0.203	0.021	0.011	0.032	0.007	52.3
3	Inactive	3.55	3.08	0.219	0.039	0.124	54.4	19.2	3.86	13	20.9	45.3	29.4	84.8	23.8	13.8	21.4	12.5	10.9	11.1	26.3	115	27.9	7.96	10.4	29.6	1.42	0.286	5.67	0.434	0.216	0.386	0.546	175	0.461	4.93	1.77	1.96	0.527	2.65	0.255	0.034	0.419	0.054	165
4	Inactive	2.27	1.29	0.283	0.097	0.649	32.4	6.65	2.15	5.13	2.32	37.6	22.4	41	6.77	3.98	6.06	2.92	6.27	2.12	7.65	32.2	10.7	2.35	3.43	8.23	0.366	0.276	8.13	0.44	0.423	0.308	0.963	159	0.408	0.485	0.252	0.36	0.133	0.417	0.073	0.01	0.116	0.035	69.1
5	Inactive	1.88	0.489	0.164	0.043	0.202	29.9	10.1	1.95	4.22	0.803	24.8	11.5	31.6	5.87	3.87	5.2	1.82	5.24	1.36	7.27	37.6	11	2.55	3.33	7.96	0.802	0.146	10.6	0.426	0.199	0.26	0.53	107	0.403	1.23	0.552	0.419	0.152	0.447	0.058	0.017	0.075	0.012	76
6	Inactive	1.09	0.191	0.085	0.033	0.259	19.5	5.45	1.74	2.77	5.59	11.5	3.92	26.1	8.73	3.08	3.69	0.754	4.64	0.43	3.53	36.4	8.88	1.99	2.86	5.64	0.598	0	2.57	0.426	0.074	0.208	0.223	33.6	0.402	2.97	0.685	1.13	0.187	0.157	0.018	0.004	0.041	0	40.2
7	Inactive	0.954	0.137	0.044	0.023	0.054	11.4	3.43	0.956	1.55	2.48	5.99	2.8	13.6	2.65	2.23	3.1	0.412	1.88	0.041	1.7	15.3	5.71	1.08	2.24	3.07	0.388	0	2.99	0.425	0.072	0.214	0.185	26.4	0.405	1.18	0.418	0.539	0.112	0.099	0.015	0.009	0.017	0.002	33.8
8	Inactive	1	0.398	0.125	0.028	0.375	13.6	1.12	0.965	2.2	0.128	19.8	6.55	4.84	1.19	1.17	1.98	0	0.531	0	1.71	5.03	4.09	0.75	1.62	1.83	0.144	0.113	5.84	0	0.122	0.294	0.382	55.1	0.4	1.17	0.509	0.481	0.204	0.34	0.04	0.012	0.063	0.019	36.6
9	Inactive	1.11	0.219	0.081	0.02	0.123	6.59	0.679	0.486	1.93	0	5.57	3.72	1.06	0.977	0.759	1.24	0	0.547	0	0	3.07	1.93	0.2	0.705	0.233	0.111	0.111	5.13	0	0.075	0.233	0.375	19.8	0	0.872	0.366	0.347	0.105	0.175	0.022	0.007	0.044	0.011	54.7
10	Inactive	1.49	0.504	0.113	0.033	0.133	18	2.78	1.37	3.48	1.22	17.1	7.77	14	3.22	2.21	4.01	0.678	2.44	0.726	5.67	18	6.52	1.31	2.06	4.97	0.294	0.093	6.36	0	0.072	0.256	0.403	80.4	0	1.21	0.49	0.455	0.215	0.454	0.067	0.015	0.065	0.012	69
11	Inactive	0.727	0.144	0.052	0.025	0.207	23.2	8.79	1.68	2.42	5.54	7.54	5.07	28.6	6.58	3.49	4.15	1.51	6.2	0.66	4.64	37.2	8.87	2.51	3.26	6.07	0.816	0.096	2.75	0.429	0.075	0.216	0.178	17.1	0.412	2.4	0.573	0.717	0.15	0.139	0.027	0.01	0.036	0.004	26.4
12	Inactive	3.68	1.08	0.353	0.048	0.352	25.3	7.52	2.6	4.21	2.87	37.6	17.7	27	6.29	4.4	7.85	3.77	3.19	3.46	11.9	29.4	9.77	3.21	3.15	9.85	0.691	0.076	8.98	0	0.051	0.334	0.396	137	0.433	1.71	0.718	0.597	0.2	1.28	0.115	0.019	0.268	0.028	122
13	Inactive	1.23	0.3	0.076	0.023	0.182	41.9	16.4	3.74	9.59	7.95	28.7	20	59	22.5	7.64	9.28	4.68	15.2	3.71	11.3	93.6	20.1	6.41	6.6	14.1	1.28	0.092	5.26	0.429	0.076	0.221	0.586	31.6	0.43	5.13	1.13	1.34	0.2	0.234	0.039	0.004	0.055	0.01	44.7
14	Inactive	0.899	0.217	0.085	0.037	0.252	69.2	52.6	5.08	7.21	9.59	13.1	12.8	94.1	24.1	10.8	11.8	7.44	10.4	6.11	14.4	158	33.6	7.88	10.7	20.9	4.37	0.108	3.76	0.528	0.108	0.221	0.237	36	0.445	2.67	0.643	0.831	0.174	0.194	0.036	0.01	0.051	0.008	33.5
15	Inactive	1.14	0.2	0.08	0.021	0.128	11.1	3.71	1.04	1.69	1.68	6.7	3.64	6.23	3.75	1.97	2.5	0	1.44	0	1.93	9.97	4.2	0.931	1.67	2.49	0.331	0	3.36	0.429	0.137	0.235	0.207	32.7	0.401	9.67	1.39	1.61	0.22	0.129	0.018	0.003	0.032	0.007	44.2
16	Inactive	1.74	0.25	0.127	0.043	0.201	12	2.49	1.18	2.32	0.372	10.2	5.03	8.23	2.21	1.77	2.58	0	1.39	0	2.31	10.4	3.77	0.919	1.6	2.87	0.255	0	3.44	0.424	0.083	0.325	0.276	59.7	0.398	2.47	0.672	1.02	0.168	0.492	0.103	0.007	0.165	0.031	44.7
17	Inactive	1.66	0.387	0.113	0.047	0.206	11.5	2.19	1.1	2.33	1.19	12.6	6.65	114	1.99	1.29	2.22	0.369	1.07	0	2.85	8.2	3.98	0.637	1.42	2.39	0.21	0	6.6	0.422	0.248	0.32	0.319	77.7	0.397	1.15	0.334	0.48	0.092	0.173	0.03	0.003	0.054	0.008	49.9
18	Inactive	1.22	0.151	0.055	0.03	0.145	10.3	3.78	1.21	1.63	1.67	4.83	3.67	14.6	3.44	1.89	3.07	0.653	1.09	0	1.76	11.5	3.9	0.924	1.87	2.64	0.391	0	1.58	0.429	0.044	0.22	0.189	10.4	0.409	1.39	0.344	0.543	0.123	0.203	0.041	0.01	0.074	0.01	51.8
19	Inactive	1.52	0.307	0.094	0.04	0.129	16.2	6.02	1.69	4.15	3.46	12.8	9	25.2	6.88	2.66	3.71	1.54	5.87	0.449	4.24	29.9	8	2.7	2.7	4.72	0.634	0	3.68	0.422	0.116	0.256	0.237	49.3	0.407	3.46	0.882	0.965	0.118	0.258	0.056	0.009	0.084	0.016	46.1
20	Inactive	1.52	0.173	0.083	0.027	0.185	7.59	1.6	0.723	2.08	0.19	9.24	5.16	8.73	1.83	1.37	2.6	0	1.53	0	1.66	8.51	2.62	0.649	1.14	1.59	0.152	0	3.05	0.425	0.106	0.239	0.228	41.8	0.401	6.78	1.15	1.09	0.197	0.154	0.032	0.003	0.031	0	35.4
21	Inactive	2.05	0.354	0.124	0.046	0.225	8.9	1.65	0.934	1.76	0	14.7	5.15	8.2	1.3	1.39	2.19	1.5	1.48	0	4.96	3.78	3.06	0.292	1.19	2.52	0.146	0.147	7.49	0	0.132	0.277	0.493	66.2	0.404	5.77	1.15	1.08	0.205	0.148	0.05	0.011	0.039	0.009	102
22	Inactive	3.57	1.29	0.261	0.061	0.233	24.6	2.99	3.42	4.18	0.522	49.3	16.1	38.3	3.43	2.68	4.92	2.16	1.24	1.51	7.92	13.9	8.26	1.55	2.42	6.59	0.277	0.21	6.73	0.422	0.246	0.418	0.839	138	0.417	1.62	0.748	0.606	0.27	0.628	0.112	0.024	0.119	0.026	105
23	Inactive	2.5	0.513	0.137	0.045	0.242	33	12.9	2.68	5.89	3.37	22.8	12.3	43.6	10.7	5.15	6.01	3.56	9.98	1.78	13.7	56.1	13.8	3.07	4.06	10.7	0.944	0	6.71	0.427	0.124	0.244	0.678	56	0.421	4.62	0.823	1.04	0.229	0.227	0.035	0.003	0.071	0.015	172
24	Inactive	1.79	0.556	0.171	0.043	0.158	9.12	1.1	0.913	3.1	0	10.5	7.86	4.89	1.23	1.09	1.86	0	0.792	0	2.15	4.43	3.34	0.385	1.24	1.29	0.142	0.12	6.4	0	0.14	0.319	0.633	109	0.406	0.539	0.263	0.333	0.093	0.227	0.029	0.006	0.043	0.006	52.9
Sample	Group	Orn	Putrescine
1	Control	1.67	0.146
2	Control	1.19	0.232
3	Control	1.48	0.157
4	Control	1.43	0.703
5	Control	1.06	0.098
6	Control	1.54	0.109
7	Control	1.23	0.112
8	Control	1.02	0.118
9	Control	0.807	0.119
10	Control	1.27	0.073
11	Control	2.26	0.244
12	Control	4.1	0.103
13	Control	7.41	0.215
14	Control	2.45	0.125
15	Control	4.22	0.091
16	Control	1.59	0.069
17	Control	4.04	0.241
18	Control	2.45	0.092
19	Control	1.34	0.056
20	Control	6.37	0.354

## Sheet: p-values
p-values (student) Active versus Inactive					Sum or ratio	p-values (Wilcoxon) Active versus Inactive		p-values (Wilcoxon) Put/Orn
Spermine	0.00746311453452646				BCAA	0.244			Active versus Controls
C4	0.0176295042955596				total DMA/Arg	0.9			0 .02088
Orn	0.018993523241296				Cit/Arg	0.05006
C3	0.0232327827985763				Cit/Orn	0.07202			Inactive versus Controls
Gly	0.0235055508755637				Orn/Arg	0.8306			0.11642
Ser	0.027838753800557				Put/Orn	0.001109
Cit	0.0281288520122505				Spm/Put	0.7269
His	0.0336939207648313				C2C0	0.226
Putrescine	0.0617023833791195				C2C3/C0	0.1776
Arg	0.0632546666026961
Ile	0.06466451663218
Thr	0.0655791990712414
Trp	0.0665856369575399
Tyr	0.0841153881188514
C5	0.0862526570407894
Ac-Orn	0.0892937706600366
lysoPC a C18:1	0.108681262612201
Taurine	0.122464390343088
lysoPC a C18:0	0.148146752203577
Asn	0.151366854266962
total DMA	0.168027660412907
SM C26:0	0.1754707260037
Lys	0.176930860311446
Val	0.208304097462749
Creatinine	0.225471911337947
Leu	0.242556614481308
Pro	0.253912149370399
H1	0.257521736159047
lysoPC a C16:0	0.270750746011253
Phe	0.295381794025474
C0	0.307210883364052
t4-OH-Pro	0.329260507550159
C2	0.450153696124126
Histamine	0.489419488350262
Ala	0.498615560734631
Gln	0.540970512288512
SM C18:0	0.556509086636363
Asp	0.56909411296529
SM C24:1	0.597884357433831
Glu	0.629938088821914
SM C16:0	0.694990845416617
lysoPC a C18:2	0.843655048323351
Carnosine	0.846573120933468
SM C18:1	0.864800337635838
